# Supplementary material for: Gut Bacteria-Derived Tryptamine Ameliorates Diet-Induced Obesity and Insulin Resistance in Mice
Source: Int J Mol Sci. 2025 Feb 4;26(3):1327. doi: 10.3390/ijms26031327 (PMC11818187; doi:10.3390/ijms26031327)
Supplement: Supplementary file 1 [file ijms-26-01327-s001.zip]

Archive with 1 entries (1 files):
- ijms-3416096-supplementary.pdf
